# Supplementary material for: Collinearity Analysis and High-Density Genetic Mapping of the Wheat Powdery Mildew Resistance Gene Pm40 in PI 672538
Source: PLoS One. 2016 Oct 18;11(10):e0164815. doi: 10.1371/journal.pone.0164815 (PMC5068701; doi:10.1371/journal.pone.0164815)
Supplement: S1 Table — (XLSX) [file pone.0164815.s002.xlsx]

## Sheet: Sheet1
Marker	Resistance genotype	Marker genotype			Total
		A	H	Ba
Xwmc662	RR	144		0	144
	Rr	288		2	290
	rr	2		143	145
	Total	434		145	579
	χ23:1=0.001; P=0.981; linked with Pm40(0.98cM)
Xgwm297	RR	139	5	0	144
	Rr	1	286	3	290
	rr	0	0	145	145
	Total	140	291	148	579
	χ21:2:1=0.237; P=0.888; linked with Pm40(0.74cM)
Xwmc335	RR	143	1	0	144
	Rr	4	285	1	290
	rr	1	1	143	145
	Total	147	287	144	579
	χ21:2:1=0.060; P=0.970; linked with Pm40(0.58cM)
Xwmc476	RR	135	9	0	144
	Rr	3	285	2	290
	rr	0	3	142	145
	Total	138	297	144	579
	χ21:2:1=0.513; P=0.774; linked with Pm40(1.35cM)
Xwmc364	RR	136	8	0	144
	Rr	4	280	6	290
	rr	0	2	143	145
	Total	140	290	149	579
	χ21:2:1=0.282; P=0.869; linked with Pm40(1.68cM)
Xgwm43	RR	133	11	0	144
	Rr	4	282	4	290
	rr	0	4	141	145
	Total	137	297	145	579
	χ21:2:1=0.610; P=0.737; linked with Pm40(2.54cM)
BE446359	RR	144		0	144
	Rr	286		4	290
	rr	2		143	145
	Total	432		147	579
	χ23:1=0.047; P=0.829; linked with Pm40(0.28cM)
BF473824	RR	139	5	0	144
	Rr	4	284	2	290
	rr	0	0	145	145
	Total	143	289	147	579
	χ21:2:1=0.057; P=0.972; linked with Pm40(0.47cM)
BF291338	RR	138	0	6	144
	Rr	4		286	290
	rr	0		145	145
	Total	142		437	579
	χ23:1=0.070; P=0.792; linked with Pm40(0.26cM)
BM136081	RR	144		0	144
	Rr	283		7	290
	rr	8		137	145
	Total	435		144	579
	χ23:1=0.005; P=0.942; linked with Pm40(1.98cM)
BE423064	RR	143		1	144
	Rr	283		7	290
	rr	8		137	145
	Total	434		145	579
	χ23:1=0.006; P=0.981; linked with Pm40(2.64cM)
BF478514	RR	144		0	144
	Rr	283		4	287
	rr	9		136	145
	Total	436		140	576
	χ23:1=0.148; P=0.700; linked with Pm40(1.46cM)
BQ168144	RR	142		2	144
	Rr	285		5	290
	rr	7		138	145
	Total	434		145	579
	χ23:1=0.0.006; P=0.981; linked with Pm40(3.54cM)
a A = homozygous for the PI 672538 allele; H = heterozygous; B = homozygous for the L1034 allele
