# Supplementary material for: Collinearity Analysis and High-Density Genetic Mapping of the Wheat Powdery Mildew Resistance Gene Pm40 in PI 672538
Source: PLoS One. 2016 Oct 18;11(10):e0164815. doi: 10.1371/journal.pone.0164815 (PMC5068701; doi:10.1371/journal.pone.0164815)
Supplement: S2 Table — (XLSX) [file pone.0164815.s003.xlsx]

## Sheet: Brachypodium and Oryza
Oryza sativa	Brachypodium distachyon	E-value	Pairwise Identity
Bradi3g40350	Os08g0521400	5.58e-168	0.62
Bradi3g40790	Os08g0524000	6.17e-133	0.877
Bradi3g40800	Os08g0524100	0	0.815
Bradi3g40820	Os08g0524200	5.01e-158	0.91
Bradi3g40830	Os08g0524400	6.35e-38	0.655
Bradi3g40870	Os08g0524600	2.48e-73	0.969
Bradi3g40860	Os08g0524800	3.15e-113	0.85
Bradi3g40850	Os08g0525000	4.73e-103	0.929
Bradi3g40880	Os08g0525500	2.58e-107	0.836
Bradi3g40890	Os08g0525600	0	0.842
Bradi3g40900	Os08g0525700	1.47e-100	0.545
Bradi3g40907	Os08g0525800	1.03e-152	0.596
Bradi3g40920	Os08g0525900	1.01e-17	0.75
Bradi3g40930	Os08g0526100	6.5e-157	0.745
Bradi3g40950	Os08g0526400	5.43e-43	0.974
Bradi3g40960	Os08g0526500	2.49e-88	0.745
Bradi3g41000	Os08g0526633	8.97e-25	0.59
Bradi3g40980	Os08g0526700	3.39e-161	0.742
Bradi3g41010	Os08g0527100	8.32e-139	0.49
Bradi3g41010	Os08g0527300	2.91e-115	0.53
Bradi3g41000	Os08g0527400	8.02e-109	0.533
Bradi3g41000	Os08g0527600	1.13e-120	0.671
Bradi3g41000	Os08g0527800	3.83e-76	0.614
Bradi3g41000	Os08g0527900	7.94e-106	0.653
Bradi3g41000	Os08g0528000	2.81e-86	0.6
Bradi3g41000	Os08g0528100	1.25e-127	0.633
Bradi3g41020	Os08g0528200	3.43e-96	0.646
Bradi3g41030	Os08g0528500	3.62e-123	0.734
Bradi3g41040	Os08g0528601	1.72e-16	0.566
Bradi3g41050	Os08g0528800	0	0.74
Bradi3g41067	Os08g0528900	3.6e-126	0.839
Bradi3g41080	Os08g0529000	6e-98	0.763
Bradi3g41090	Os08g0529100	8.99e-127	0.823
Bradi3g41100	Os08g0529200	6.51e-110	0.704
Bradi3g41110	Os08g0529300	3.76e-88	0.641
Bradi3g41110	Os08g0529400	3.38e-37	0.554
Bradi3g41117	Os08g0529800	4.05e-123	0.816
Bradi3g41130	Os08g0530000	0	0.78
Bradi3g41140	Os08g0530100	6.58e-62	0.701
Bradi3g41150	Os08g0530200	1.67e-92	0.843
Bradi3g41160	Os08g0530300	1.62e-169	0.667
Bradi3g41170	Os08g0530400	0	0.847
Bradi3g41180	Os08g0530500	7.85e-63	0.825
Bradi3g41200	Os08g0530800	2.54e-15	0.886
Bradi3g41200	Os08g0531000	0	0.851
Bradi3g41210	Os08g0531100	0	0.78
Bradi3g41217	Os08g0531200	0	0.7
Bradi3g41240	Os08g0531300	6.81e-141	0.871
Bradi3g41250	Os08g0531600	3.9e-108	0.865
Bradi3g41260	Os08g0531700	8.73e-117	0.969
Bradi3g41297	Os08g0531900	1.36e-28	0.877
Bradi3g41270	Os08g0532200	0	0.912
Bradi3g41310	Os08g0532300	2.85e-74	0.815
Bradi3g41320	Os08g0532400	0	0.915
Bradi3g41330	Os08g0532500	0	0.73
Bradi3g41340	Os08g0532600	4.49e-151	0.721
Bradi3g41340	Os08g0532700	3.14e-152	0.721
Bradi3g41350	Os08g0532800	1.24e-47	0.811
Bradi3g41370	Os08g0532900	4.34e-118	0.868
Bradi3g41377	Os08g0533300	1.82e-154	0.852
Bradi3g41377	Os08g0533600	2.46e-65	0.593
Bradi3g41400	Os08g0533700	7.35e-111	0.915
Bradi3g41390	Os08g0534200	4.69e-177	0.731
Bradi3g41390	Os08g0534900	4.76e-175	0.731
Bradi3g41400	Os08g0535000	3.47e-109	0.881
Bradi3g41400	Os08g0535050	2.02e-43	0.732
Bradi3g41410	Os08g0535200	1.2e-94	0.765
Bradi3g41420	Os08g0535400	0	0.806
Bradi3g41440	Os08g0535600	5.44e-36	0.906
Bradi3g41460	Os08g0535700	4.17e-147	0.726
Bradi3g41470	Os08g0535800	8.44e-39	0.791
Bradi3g41480	Os08g0536000	0	0.783
Bradi3g41490	Os08g0536100	0	0.653
Bradi3g41495	Os08g0536200	5.23e-19	0.81
Bradi3g41500	Os08g0536300	2.16e-172	0.857
Bradi3g41510	Os08g0536800	9.95e-93	0.707
Bradi3g41520	Os08g0537600	0	0.672
Bradi3g41530	Os08g0537800	1.01e-130	0.826
Bradi3g41540	Os08g0537900	0	0.868
Bradi3g41550	Os08g0538000	0	0.938
Bradi3g41570	Os08g0538100	5.41e-151	0.681
Bradi3g41590	Os08g0538300	0	0.819
Bradi3g41600	Os08g0538600	0	0.712
Bradi3g41630	Os08g0538700	0	0.867
Bradi3g41660	Os08g0538800	0	0.751
Bradi3g41670	Os08g0539100	0	0.809
Bradi3g41680	Os08g0539300	1.99e-53	0.488
Bradi3g41720	Os08g0539600	9.42e-121	0.8
Bradi3g41730	Os08g0540000	1.76e-177	0.904
Bradi3g41750	Os08g0540100	0	0.934

## Sheet: Brachypodium and Sorghum
Brachypodium distachyon	Sorghum bicolor	E-value	Pairwise Identity
Bradi3g40370	Sb07g027220	0	0.877
Bradi3g40382	Sb07g027210	5.68e-91	0.742
Bradi3g40395	Sb07g027170	1.03e-86	0.695
Bradi3g40400	Sb07g027180	2.13e-26	0.667
Bradi3g40410	Sb07g027200	0	0.831
Bradi3g40420	Sb07g027140	5.59e-14	0.63
Bradi3g40430	Sb07g027120	9.35e-61	0.615
Bradi3g40430	Sb07g027130	2.16e-48	0.616
Bradi3g40437	Sb07g027080	0	0.787
Bradi3g40450	Sb07g027070	0	0.77
Bradi3g40460	Sb07g027050	0	0.859
Bradi3g40470	Sb07g027040	1.55e-129	0.907
Bradi3g40480	Sb07g027030	0	0.864
Bradi3g40497	Sb07g027010	1.86e-176	0.781
Bradi3g40510	Sb07g027000	1.74e-165	0.696
Bradi3g40527	Sb07g026752	2.73e-15	0.636
Bradi3g40540	Sb07g026940	0	0.857
Bradi3g40550	Sb07g026930	5.48e-154	0.84
Bradi3g40580	Sb07g026910	0	0.663
Bradi3g40600	Sb07g026870	1.6e-167	0.762
Bradi3g40610	Sb07g026860	1.67e-105	0.939
Bradi3g40620	Sb07g026822	2.45e-34	0.814
Bradi3g40630	Sb07g026820	0	0.859
Bradi3g40630	Sb07g026830	5.01e-11	0.767
Bradi3g40630	Sb07g026840	5.79e-07	0.451
Bradi3g40640	Sb07g026810	0	0.618
Bradi3g40650	Sb07g026800	4.71e-23	0.796
Bradi3g40720	Sb07g026757	2.35e-81	0.645
Bradi3g40745	Sb07g026710	1.64e-92	0.67
Bradi3g40745	Sb07g026730	9.07e-90	0.603
Bradi3g40745	Sb07g026745	6.81e-08	0.68
Bradi3g40750	Sb07g026740	1.66e-46	0.561
Bradi3g40767	Sb07g026680	6.34e-95	0.609
Bradi3g40767	Sb07g026700	1.09e-102	0.702
Bradi3g40767	Sb07g026735	1.75e-76	0.608
Bradi3g40767	Sb07g026750	2.8e-88	0.631
Bradi3g40777	Sb07g026660	1.18e-91	0.501
Bradi3g40777	Sb07g026670	1.65e-89	0.667
Bradi3g40777	Sb07g026690	7.4e-103	0.663
Bradi3g40777	Sb07g026755	1.17e-65	0.489
Bradi3g40800	Sb07g026650	0	0.79
Bradi3g40820	Sb07g026640	4e-136	0.848
Bradi3g40830	Sb07g026630	6.12e-53	0.646
Bradi3g40850	Sb07g026600	1.1e-114	0.86
Bradi3g40860	Sb07g026610	1.25e-111	0.506
Bradi3g40870	Sb07g026620	1.93e-74	0.952
Bradi3g40880	Sb07g026590	0	0.811
Bradi3g40900	Sb07g026550	3.74e-106	0.727
Bradi3g40907	Sb07g026540	2.23e-154	0.656
Bradi3g40920	Sb07g026530	1.79e-70	0.538
Bradi3g40930	Sb07g026520	2.35e-152	0.765
Bradi3g40950	Sb07g026510	1.93e-60	0.688
Bradi3g40960	Sb07g026500	1.87e-71	0.648
Bradi3g40980	Sb07g026480	5.56e-145	0.806
Bradi3g40990	Sb07g026470	1.49e-45	0.952
Bradi3g41000	Sb07g026460	2.02e-81	0.539
Bradi3g41010	Sb07g025785	1.95e-72	0.508
Bradi3g41010	Sb07g026450	1.79e-65	0.744
Bradi3g41020	Sb07g026440	8.74e-105	0.784
Bradi3g41030	Sb07g026430	1.72e-105	0.615
Bradi3g41040	Sb07g026420	4.92e-16	0.595
Bradi3g41050	Sb07g026410	0	0.682
Bradi3g41060	Sb07g026780	1.65e-80	0.523
Bradi3g41060	Sb07g026790	9.93e-81	0.523
Bradi3g41067	Sb07g026390	2.08e-22	0.867
Bradi3g41080	Sb07g026370	9.56e-109	0.724
Bradi3g41090	Sb07g026360	2.24e-128	0.926
Bradi3g41100	Sb07g026350	2.52e-123	0.606
Bradi3g41110	Sb07g026340	1.73e-69	0.691
Bradi3g41117	Sb07g026330	6.38e-147	0.754
Bradi3g41130	Sb07g026320	0	0.793
Bradi3g41140	Sb07g026310	3.25e-162	0.749
Bradi3g41150	Sb07g026305	8.42e-59	0.838
Bradi3g41160	Sb07g026300	2.87e-171	0.778
Bradi3g41170	Sb07g026290	0	0.886
Bradi3g41180	Sb07g026280	1.65e-49	0.788
Bradi3g41200	Sb07g025825	6.09e-11	0.304
Bradi3g41200	Sb07g025975	2.24e-11	0.735
Bradi3g41200	Sb07g025980	0	0.842
Bradi3g41200	Sb07g026270	0	0.87
Bradi3g41200	Sb07g026825	2.78e-138	0.52
Bradi3g41210	Sb07g026260	0	0.729
Bradi3g41217	Sb07g026250	0	0.841
Bradi3g41230	Sb07g026240	0	1
Bradi3g41240	Sb07g026230	1.02e-140	0.821
Bradi3g41250	Sb07g026220	5.84e-114	0.902
Bradi3g41260	Sb07g026200	3.25e-106	0.921
Bradi3g41280	Sb07g026720	2.66e-46	0.598
Bradi3g41297	Sb07g026180	4.68e-31	0.844
Bradi3g41310	Sb07g026170	1.31e-69	0.798
Bradi3g41320	Sb07g026140	0	0.903
Bradi3g41330	Sb07g026135	0	0.688
Bradi3g41340	Sb07g026130	5.51e-140	0.69
Bradi3g41350	Sb07g026120	2.84e-44	0.82
Bradi3g41370	Sb07g026110	7.72e-126	0.944
Bradi3g41377	Sb07g026090	3.37e-75	0.61
Bradi3g41377	Sb07g026100	6.12e-160	0.897
Bradi3g41400	Sb07g026070	6.04e-80	0.787
Bradi3g41410	Sb07g026040	1.55e-84	0.808
Bradi3g41420	Sb07g026030	0	0.86
Bradi3g41430	Sb07g026020	1.15e-34	0.865
Bradi3g41440	Sb07g026010	8.1e-35	0.747
Bradi3g41460	Sb07g026000	5.97e-131	0.725
Bradi3g41470	Sb07g025990	6.26e-08	0.619
Bradi3g41490	Sb07g025960	0	0.612
Bradi3g41495	Sb07g025950	3.62e-28	0.714
Bradi3g41500	Sb07g025940	6.7e-155	0.861
Bradi3g41510	Sb07g025920	3.74e-78	0.73
Bradi3g41520	Sb07g025880	0	0.662
Bradi3g41530	Sb07g025870	1.43e-140	0.913
Bradi3g41540	Sb07g025860	0	0.884
Bradi3g41543	Sb07g025843	1.14e-22	0.713
Bradi3g41550	Sb07g025840	0	0.887
Bradi3g41560	Sb07g025830	3.62e-152	0.8
Bradi3g41590	Sb07g025790	0	0.729
Bradi3g41600	Sb07g025770	3.14e-153	0.731
Bradi3g41630	Sb07g025760	0	0.856
Bradi3g41650	Sb07g025750	3.02e-103	0.817
Bradi3g41660	Sb07g025740	0	0.807
Bradi3g41660	Sb07g026890	6.15e-95	0.326
Bradi3g41670	Sb07g025730	0	0.762
Bradi3g41680	Sb07g025710	3.4e-50	0.488
Bradi3g41740	Sb07g026045	1.3e-07	0.474

## Sheet: Oryza and Sorghum
Oryza sativa	Brachypodium distachyon	E-value	Pairwise Identity
Os08g0522100	Sb07g026825	2.65e-17	0.426
Os08g0523600	Sb07g026082	4.34e-08	0.654
Os08g0523600	Sb07g026660	3.41e-09	0.684
Os08g0523600	Sb07g026870	5.48e-07	0.615
Os08g0523600	Sb07g026970	7.13e-07	0.684
Os08g0523600	Sb07g027160	9.69e-06	0.577
Os08g0524100	Sb07g026650	0	0.796
Os08g0524200	Sb07g026640	1.1e-144	0.898
Os08g0524400	Sb07g026630	5.47e-57	0.826
Os08g0524600	Sb07g026620	8.78e-75	0.84
Os08g0524800	Sb07g026610	1.37e-121	0.733
Os08g0525000	Sb07g026600	2.03e-123	0.896
Os08g0525500	Sb07g026590	3.77e-94	0.815
Os08g0525700	Sb07g026550	1.18e-81	0.889
Os08g0525800	Sb07g026540	0	0.789
Os08g0525900	Sb07g026530	7.75e-08	0.842
Os08g0526100	Sb07g026520	0	0.883
Os08g0526400	Sb07g026510	4.87e-53	0.946
Os08g0526500	Sb07g026500	6.36e-64	0.806
Os08g0526700	Sb07g026480	6.07e-137	0.81
Os08g0527100	Sb07g025785	2.26e-70	0.527
Os08g0527100	Sb07g026450	1.86e-70	0.655
Os08g0528100	Sb07g026460	3.13e-76	0.455
Os08g0528200	Sb07g026440	2.65e-103	0.904
Os08g0528500	Sb07g026430	6.41e-103	0.862
Os08g0528601	Sb07g026420	9.42e-13	0.826
Os08g0528800	Sb07g026410	0	0.774
Os08g0528900	Sb07g026390	2.3e-33	0.9
Os08g0529000	Sb07g026370	7.7e-150	0.828
Os08g0529100	Sb07g026360	7.91e-119	0.895
Os08g0529200	Sb07g026350	1.6e-112	0.581
Os08g0529200	Sb07g026810	2.12e-07	0.56
Os08g0529200	Sb07g026990	1.92e-09	0.533
Os08g0529300	Sb07g026340	1.19e-97	0.621
Os08g0529800	Sb07g026330	3.2e-163	0.765
Os08g0530000	Sb07g026320	0	0.831
Os08g0530100	Sb07g026310	7.32e-68	0.77
Os08g0530200	Sb07g026305	1.48e-67	0.66
Os08g0530300	Sb07g026300	1.01e-172	0.774
Os08g0530400	Sb07g026290	0	0.828
Os08g0530500	Sb07g026280	2e-52	0.85
Os08g0530800	Sb07g025975	3.27e-10	0.735
Os08g0531000	Sb07g025980	0	0.796
Os08g0531000	Sb07g026270	0	0.796
Os08g0531100	Sb07g026260	0	0.796
Os08g0531200	Sb07g026250	0	0.823
Os08g0531300	Sb07g026230	3.07e-139	0.881
Os08g0531600	Sb07g026220	5.44e-105	0.891
Os08g0531700	Sb07g026200	2.97e-96	0.966
Os08g0531900	Sb07g026180	1.22e-32	0.882
Os08g0532300	Sb07g026170	2.27e-61	0.776
Os08g0532400	Sb07g026140	0	0.813
Os08g0532500	Sb07g026135	0	0.672
Os08g0532700	Sb07g026130	1.06e-141	0.696
Os08g0532800	Sb07g026120	3.96e-55	0.766
Os08g0532900	Sb07g026110	1.27e-123	0.939
Os08g0533300	Sb07g026100	0	0.718
Os08g0533600	Sb07g026090	0	0.764
Os08g0533700	Sb07g026070	4.64e-84	0.651
Os08g0535200	Sb07g026040	2.47e-101	0.932
Os08g0535400	Sb07g026030	0	0.868
Os08g0535600	Sb07g026010	4.66e-37	0.882
Os08g0535700	Sb07g026000	2.51e-136	0.821
Os08g0535800	Sb07g025990	2.04e-09	0.442
Os08g0536100	Sb07g025960	0	0.658
Os08g0536200	Sb07g025950	4.08e-16	0.555
Os08g0536300	Sb07g025940	3.4e-165	0.833
Os08g0536800	Sb07g025920	1.47e-90	0.867
Os08g0537600	Sb07g025880	0	0.705
Os08g0537800	Sb07g025870	5.16e-114	0.866
Os08g0537900	Sb07g025843	2.03e-29	0.606
Os08g0537900	Sb07g025860	0	0.876
Os08g0538000	Sb07g025840	0	0.942
Os08g0538100	Sb07g025830	9.62e-153	0.594
Os08g0538300	Sb07g025790	0	0.574
Os08g0538300	Sb07g026045	1.21e-08	0.533
Os08g0538300	Sb07g026780	6.23e-16	0.469
Os08g0538300	Sb07g026790	3.45e-16	0.469
Os08g0538600	Sb07g025770	1.1e-165	0.694
Os08g0538700	Sb07g025760	0	0.865
Os08g0538800	Sb07g025740	0	0.789
Os08g0538800	Sb07g026890	2.49e-91	0.317
Os08g0539100	Sb07g025730	0	0.779
Os08g0539200	Sb07g025720	2.23e-23	0.659
Os08g0539300	Sb07g025710	0	0.765
Os08g0539400	Sb07g025620	1.43e-83	0.675
Os08g0539400	Sb07g025630	5.71e-158	0.802
Os08g0539400	Sb07g025640	1.25e-108	0.661
Os08g0539400	Sb07g025645	1.5e-145	0.739
Os08g0539400	Sb07g025650	0	0.688
Os08g0539400	Sb07g025660	5.85e-125	0.714
Os08g0539400	Sb07g025670	1.89e-139	0.652
Os08g0539400	Sb07g025850	6.9e-21	0.304
Os08g0539400	Sb07g025890	2.8e-14	0.304
Os08g0539700	Sb07g025825	8.68e-09	0.319
