# Supplementary material for: Collinearity Analysis and High-Density Genetic Mapping of the Wheat Powdery Mildew Resistance Gene Pm40 in PI 672538
Source: PLoS One. 2016 Oct 18;11(10):e0164815. doi: 10.1371/journal.pone.0164815 (PMC5068701; doi:10.1371/journal.pone.0164815)
Supplement: S3 Table — Wheat gene order is by determined by orthologs in Brachypodium, rice and sorghum. (XLSX) [file pone.0164815.s004.xlsx]

## Sheet: Sheet1
Marker	cM	Wheat Contig	Wheat loci gene/hit start	Brachypodium	Rice	Sorghum
BE423064	0	ta_iwgsc_7bs_v1_3080184	Traes_7BS_9F6F13C5C	Bradi3g40350	Os08g0521400
		ta_iwgsc_7bs_v1_3166795	Traes_7BS_984D5C4A3		Os08g0522400/Os08g0522500
		ta_iwgsc_7bs_v1_3152426	Traes_7BS_7002D209B		Os08g0522600
		ta_iwgsc_7bs_v1_3091539	Traes_7BS_DAEC45679	Bradi3g40410		Sb07g027200
		ta_iwgsc_7bs_v1_3110914	196	Bradi3g40430
		ta_iwgsc_7bs_v1_3073806	Traes_7BS_F44A273F8	Bradi3g40437		Sb07g027080
		ta_iwgsc_7bs_v1_3032680	Traes_7BS_21452C8B9	Bradi3g40450
		ta_iwgsc_7bs_v1_3167953	Traes_7BS_D71F211AC	Bradi3g40460		Sb07g027050
		ta_iwgsc_7bs_v1_3073417	Traes_7BS_797989906	Bradi3g40480
		ta_iwgsc_7bs_v1_850270	807	Bradi3g40497		Sb07g027010
		ta_iwgsc_7bs_v1_3133559	Traes_7BS_D316EAF19	Bradi3g40510/Bradi3g40520
		ta_iwgsc_7bs_v1_3144592	Traes_7BS_4B3521967	Bradi3g40540/Bradi3g40550		Sb07g026940
		ta_iwgsc_7bs_v1_3098304	Traes_7BS_BBEC6DD9A	Bradi3g40560
		ta_iwgsc_7bs_v1_3038589	Traes_7BS_81DFBE52B	Bradi3g40580
		ta_iwgsc_7bs_v1_797656	Traes_7BS_E6B3902EF	Bradi3g40610/Bradi3g40620		Sb07g026860
		ta_iwgsc_7bs_v1_3085460	Traes_7BS_510C9B222	Bradi3g40630		Sb07g026820
		ta_iwgsc_7bs_v1_3150881	Traes_7BS_17B99F895	Bradi3g40640		Sb07g026810
		ta_iwgsc_7bs_v1_3140597	Traes_7BS_C79245D7D	Bradi3g40790	Os08g0524000
		ta_iwgsc_7bs_v1_3164399	Traes_7BS_C68B444A3	Bradi3g40800	Os08g0524100	Sb07g026650
		ta_iwgsc_7bs_v1_3146289	Traes_7BS_63073AAEB	Bradi3g40820
		ta_iwgsc_7bs_v1_3098262	Traes_7BS_031887B1B	Bradi3g40840/Bradi3g40870	Os08g0524600	Sb07g026620
		ta_iwgsc_7bs_v1_3137233	Traes_7BS_D8A3A6004		Os08g0524800	Sb07g026610
		ta_iwgsc_7bs_v1_3162797	Traes_7BS_1C69B27F0	Bradi3g40850
		ta_iwgsc_7bs_v1_3000324	Traes_7BS_FD31F2A2E	Bradi3g40880
		ta_iwgsc_7bs_v1_3083126	Traes_7BS_0B7C600F6	Bradi3g40890	Os08g0525600
		ta_iwgsc_7bs_v1_3100845	1190	Bradi3g40900
		ta_iwgsc_7bs_v1_3035032	4424	Bradi3g40907		Sb07g026540
		ta_iwgsc_7bs_v1_3151016	436	Bradi3g40920		Sb07g026530
		ta_iwgsc_7bs_v1_3067492	Traes_7BS_C80D337FD	Bradi3g40960	Os08g0526500	Sb07g026500
		ta_iwgsc_7bs_v1_3134884	Traes_7BS_550E8073A	Bradi3g40970/Bradi3g40980	Os08g0526700	Sb07g026480
		ta_iwgsc_7bs_v1_3118415	Traes_7BS_13A10F9A4	Bradi3g40980
		ta_iwgsc_7bs_v1_3163681	Traes_7BS_BAB63DC3B	Bradi3g41000/Bradi3g41010
		ta_iwgsc_7bs_v1_3165110	Traes_7BS_211E547E1	Bradi3g41030	Os08g0528500
		ta_iwgsc_7bs_v1_2800742	Traes_7BS_039B2672C	Bradi3g41050	Os08g0528800	Sb07g026410
		ta_iwgsc_7bs_v1_3118126	Traes_7BS_38174E7FD		Os08g0528900
		ta_iwgsc_7bs_v1_3107782	Traes_7BS_6A74B7E2B		Os08g0529000	Sb07g026370
		ta_iwgsc_7bs_v1_3131540	Traes_7BS_C57477AA3	Bradi3g41130	Os08g0530000	Sb07g026320
		ta_iwgsc_7bs_v1_3102485	Traes_7BS_DAF8806A2	Bradi3g41140	Os08g0530100	Sb07g026310
		ta_iwgsc_7bs_v1_3066596	Traes_7BS_586D1E6FD	Bradi3g41150	Os08g0530200
		ta_iwgsc_7bs_v1_3110484	Traes_7BS_EB885CA17	Bradi3g41170	Os08g0530400	Sb07g026290
		ta_iwgsc_7bs_v1_3082798	Traes_7BS_47C4BF060	Bradi3g41190
		ta_iwgsc_7bs_v1_3098026	Traes_7BS_D91D1E29A	Bradi3g41210/Bradi3g41217
		ta_iwgsc_7bs_v1_3098026	Traes_7BS_9B69EEDDB		Os08g0531100/Os08g0531200	Sb07g026260/Sb07g026250
		ta_iwgsc_7bs_v1_3096175	Traes_7BS_D15392256	Bradi3g41230		Sb07g026240
		ta_iwgsc_7bs_v1_3092399	3229	Bradi3g41240	Os08g0531300	Sb07g026230
		ta_iwgsc_7bs_v1_3156641	Traes_7BS_1542EA53A	Bradi3g41250	Os08g0531600	Sb07g026220
		ta_iwgsc_7bs_v1_3135298	2266	Bradi3g41260	Os08g0531700	Sb07g026200/Sb07g026180
		ta_iwgsc_7bs_v1_3097588	Traes_7BS_F4CFCDF52		Os08g0531900
		ta_iwgsc_7bs_v1_3079010	Traes_7BS_BC0866ABB	Bradi3g41270	Os08g0532200
		ta_iwgsc_7bs_v1_3121863	1712	Bradi3g41310
		ta_iwgsc_7bs_v1_3110774	Traes_7BS_415306378	Bradi3g41320	Os08g0532400	Sb07g026140
		ta_iwgsc_7bs_v1_3094236	Traes_7BS_65F72432A	Bradi3g41330/Bradi3g41340		Sb07g026135
		ta_iwgsc_7bs_v1_3165877	Traes_7BS_FF9F03B12	Bradi3g41340	Os08g0532600/Os08g0532700
		ta_iwgsc_7bs_v1_3113242	Traes_7BS_F209296D4	Bradi3g41350	Os08g0532800
		ta_iwgsc_7bs_v1_3090501	Traes_7BS_AF2D07B3C	Bradi3g41370	Os08g0532900	Sb07g026110
		ta_iwgsc_7bs_v1_2940789	Traes_7BS_874410A69	Bradi3g41377	Os08g0533300	Sb07g026100
		ta_iwgsc_7bs_v1_3119279	Traes_7BS_9D86AA119			Sb07g026082
		ta_iwgsc_7bs_v1_3164314	Traes_7BS_959880F33	Bradi3g41390	Os08g0534200/Os08g0534900
		ta_iwgsc_7bs_v1_3070832	Traes_7BS_15CDC8B2A	Bradi3g41400	Os08g0533700
		ta_iwgsc_7bs_v1_3166176	Traes_7BS_D48ECD082		Os08g0535200
		ta_iwgsc_7bs_v1_3065641	Traes_7BS_B415C3CF2	Bradi3g41420	Os08g0535400	Sb07g026030
		ta_iwgsc_7bs_v1_3168152	Traes_7BS_65560176F	Bradi3g41430
		ta_iwgsc_7bs_v1_3075447	Traes_7BS_FD2B2DACD	Bradi3g41440
		ta_iwgsc_7bs_v1_3077502	Traes_7BS_78D0F9E68	Bradi3g41460
		ta_iwgsc_7bs_v1_3115555	Traes_7BS_DFBCA4DDF	Bradi3g41480/Bradi3g41490	Os08g0536000
		ta_iwgsc_7bs_v1_3115555	Traes_7BS_4EDEC2980		Os08g0536000/Os08g0536100
		ta_iwgsc_7bs_v1_3165801	Traes_7BS_FC380AD7D	Bradi3g41500		Sb07g025940
		ta_iwgsc_7bs_v1_3159100	Traes_7BS_BFA4F9A4A	Bradi3g41510	Os08g0536800	Sb07g025920
		ta_iwgsc_7bs_v1_3135063	3045			Sb07g025890
		ta_iwgsc_7bs_v1_3143380	Traes_7BS_DA4128803	Bradi3g41520	Os08g0537600	Sb07g025880
		ta_iwgsc_7bs_v1_3129773	Traes_7BS_67ACAF7F4	Bradi3g41530	Os08g0537800	Sb07g025870
		ta_iwgsc_7bs_v1_3071005	Traes_7BS_D44BF9961	Bradi3g41540	Os08g0537900	Sb07g025860
		ta_iwgsc_7bs_v1_3162204	5557			Sb07g025850
		ta_iwgsc_7bs_v1_3012251	Traes_7BS_69593C2A4	Bradi3g41550	Os08g0538000	Sb07g025840
		ta_iwgsc_7bs_v1_2084886	1	Bradi3g41560/Bradi3g41570	Os08g0538100	Sb07g025830
		ta_iwgsc_7bs_v1_3065836	Traes_7BS_D69132E8F1			Sb07g025810
BE446359	2.92	ta_iwgsc_7bs_v1_3162195	Traes_7BS_8CB26FEE0	Bradi3g41590/Bradi3g41600	Os08g0538300/Os08g0538400	Sb07g025790
		ta_iwgsc_7bs_v1_3138884	Traes_7BS_2CAF57700	Bradi3g41630	Os08g0538700	Sb07g025760
		ta_iwgsc_7bs_v1_3082391	Traes_7BS_BD6B8C38C	Bradi3g41650/Bradi3g41660		Sb07g025740
		ta_iwgsc_7bs_v1_3164039	Traes_7BS_3F1DBF445			Sb07g025730
		ta_iwgsc_7bs_v1_3166494	Traes_7BS_1B563F88F		Os08g0539300	Sb07g025710
		ta_iwgsc_7bs_v1_3157838	Traes_7BS_692011F75	Bradi3g41670	Os08g0539100
		ta_iwgsc_7bs_v1_3133660	1803		Os08g0539400
		ta_iwgsc_7bs_v1_3090856	Traes_7BS_E44103F40	Bradi3g41720
		ta_iwgsc_7bs_v1_3028395	Traes_7BS_361CD28ED	Bradi3g41730
		ta_iwgsc_7bs_v1_3164754	Traes_7BS_AF44F1D7D	Bradi3g41740
BF291338	2.9	ta_iwgsc_7bs_v1_3095360	Traes_7BS_37DA0CF6B	Bradi3g41750	Os08g0540100
