# Supplementary material for: Collinearity Analysis and High-Density Genetic Mapping of the Wheat Powdery Mildew Resistance Gene Pm40 in PI 672538
Source: PLoS One. 2016 Oct 18;11(10):e0164815. doi: 10.1371/journal.pone.0164815 (PMC5068701; doi:10.1371/journal.pone.0164815)
Supplement: S4 Table — (XLSX) [file pone.0164815.s005.xlsx]

## Sheet: Sheet1
SeqName	Wheat loci gene/hit	Description	e-Value	sim mean	GO Names list	Enzyme Codes list	InterPro IDs
ta_iwgsc_7bs_v1_3167953	Traes_7BS_D71F211AC	Nucleolysin TIAR	7.8e-56	0.924	F:molecular_function	-	IPR000504 (SMART); IPR012677 (G3DSA:3.30.70.GENE3D); IPR000504 (PFAM); IPR000504 (PROSITE_PROFILES); IPR012677 (SUPERFAMILY)
ta_iwgsc_7bs_v1_3166494	Traes_7BS_1B563F88F	hypothetical protein F775_26059	4.4e-82	0.942	F:ion binding	-	no IPS match
ta_iwgsc_7bs_v1_3150881	Traes_7BS_17B99F895	Calcium-transporting ATPase plasma membrane-type	7.5e-40	0.568	P:transport; F:molecular_function	-	no IPS match
ta_iwgsc_7bs_v1_3132214	Traes_7BS_3923892F1	MIKC-type MADS-box transcription factor WM24B	1.5e-19	0.594	F:DNA binding; C:nucleus; F:transcription factor activity, sequence-specific DNA binding; P:transcription, DNA-templated; P:regulation of transcription, DNA-templated; F:protein dimerization activity	-	no IPS match
ta_iwgsc_7bs_v1_3098026	Traes_7BS_D91D1E29A	65-kDa microtubule-associated 8	1.6e-101	0.862	P:cell division; P:cytoskeleton organization; F:cytoskeletal protein binding; P:cell cycle	-	PTHR19321:SF3 (PANTHER); IPR007145 (PANTHER)
ta_iwgsc_7bs_v1_3083126	Traes_7BS_0B7C600F6	peptidyl-prolyl cis-trans isomerase FKBP62	9.5e-158	0.664	F:peptidyl-prolyl cis-trans isomerase activity; F:calmodulin binding; P:metabolic process; P:protein peptidyl-prolyl isomerization; P:protein folding; F:isomerase activity	-	IPR023114 (G3DSA:1.10.150.GENE3D); IPR023566 (PANTHER); PTHR10516:SF324 (PANTHER); IPR011990 (SUPERFAMILY)
ta_iwgsc_7bs_v1_3095360	Traes_7BS_37DA0CF6B	Biotin synthase	2.9e-59	0.966	P:small molecule metabolic process; P:sulfur compound metabolic process; P:cytoskeleton organization; P:protein complex assembly; P:cofactor metabolic process; P:lipid metabolic process; F:ion binding; P:anatomical structure development; P:biosynthetic process; P:cellular nitrogen compound metabolic process; P:growth; P:reproduction	EC:2.8.1.6	IPR010722 (SMART); IPR013785 (G3DSA:3.20.20.GENE3D); IPR010722 (PFAM); PTHR22976:SF19 (PANTHER); PTHR22976 (PANTHER); SSF102114 (SUPERFAMILY)
ta_iwgsc_7bs_v1_3090856	Traes_7BS_E44103F40	ankyrin repeat domain-containing 2A-like	3.5e-64	0.912		-	PTHR24193 (PANTHER); PTHR24193:SF88 (PANTHER)
ta_iwgsc_7bs_v1_3115555	Traes_7BS_DFBCA4DDF	pyruvate dehydrogenase E1 component subunit beta- mitochondrial isoform X2	4.2e-39	0.666	P:acetyl-CoA biosynthetic process from pyruvate; F:catalytic activity; F:pyruvate dehydrogenase (acetyl-transferring) activity; P:metabolic process; P:oxidation-reduction process	-	IPR009014 (G3DSA:3.40.50.GENE3D); IPR033247 (PANTHER)
ta_iwgsc_7bs_v1_3144592	Traes_7BS_35EB3018B	-	-	-		-	PTHR10759:SF4 (PANTHER); IPR008195 (PANTHER)
ta_iwgsc_7bs_v1_3133559	Traes_7BS_D316EAF19	-	-	-		-	no IPS match
ta_iwgsc_7bs_v1_3082391	Traes_7BS_5102E35CD	-	-	-		-	IPR001878 (PROSITE_PROFILES)
ta_iwgsc_7bs_v1_3166176	Traes_7BS_D48ECD082	-	-	-		-	no IPS match
ta_iwgsc_7bs_v1_3162195	Traes_7BS_9C9BF5B14	-	-	-		-	IPR011692 (PFAM); PTHR33390:SF1 (PANTHER); PTHR33390 (PANTHER)
ta_iwgsc_7bs_v1_3118126	Traes_7BS_38174E7FD	Fork head transcription factor 1	4.6e-110	0.936		-	IPR000253 (SMART); IPR000253 (PFAM); IPR000253 (G3DSA:2.60.200.GENE3D); PTHR21712 (PANTHER); PTHR21712:SF35 (PANTHER); IPR000253 (PROSITE_PROFILES); IPR008984 (SUPERFAMILY)
ta_iwgsc_7bs_v1_3143380	Traes_7BS_FF04E7BE3	ADP-ribosylation factor GTPase-activating AGD3-like	7.2e-12	0.916	C:cytoplasm; F:enzyme regulator activity	-	no IPS match
ta_iwgsc_7bs_v1_3080184	Traes_7BS_9F6F13C5C	predicted protein	9.2e-34	0.888	F:ion binding	-	no IPS match
ta_iwgsc_7bs_v1_3082798	Traes_7BS_47C4BF060	ABC transporter C family member 10	7.8e-90	0.962	F:ATPase activity; F:transmembrane transporter activity; F:ion binding; C:cellular_component	EC:3.6.1; EC:3.6.1.3; EC:3.6.1.15	no IPS match
ta_iwgsc_7bs_v1_3075447	Traes_7BS_FD2B2DACD	mitochondrial import inner membrane translocase subunit TIM8	1.7e-30	0.95	C:mitochondrion; F:ion binding; P:transport	-	IPR004217 (PFAM); IPR004217 (G3DSA:1.10.287.GENE3D); IPR004217 (SUPERFAMILY)
ta_iwgsc_7bs_v1_797656	Traes_7BS_E6B3902EF	-	-	-		-	PTHR12176 (PANTHER); PTHR12176:SF28 (PANTHER)
ta_iwgsc_7bs_v1_3134884	Traes_7BS_550E8073A	-	-	-		-	no IPS match
ta_iwgsc_7bs_v1_3098026	Traes_7BS_9B69EEDDB	hypothetical protein F775_10798	2.1e-47	0.914		-	no IPS match
ta_iwgsc_7bs_v1_3164399	Traes_7BS_C68B444A3	type II inositol polyphosphate 5-phosphatase 15-like	3.1e-132	0.682	P:phosphatidylinositol dephosphorylation; F:hydrolase activity	-	IPR005135 (G3DSA:3.60.10.GENE3D); IPR005135 (PFAM); PTHR11200:SF133 (PANTHER); PTHR11200 (PANTHER); IPR005135 (SUPERFAMILY)
ta_iwgsc_7bs_v1_3077502	Traes_7BS_78D0F9E68	Glycerophosphodiester phosphodiesterase GDE1	3.8e-64	0.946	C:mitochondrion; P:lipid metabolic process; F:molecular_function	EC:3.1	PTHR22958 (PANTHER); PTHR22958:SF12 (PANTHER)
ta_iwgsc_7bs_v1_3143380	Traes_7BS_DA4128803	ADP-ribosylation factor GTPase-activating AGD3	2.6e-60	0.774	C:cytoplasm; F:enzyme regulator activity	-	IPR001164 (PRINTS); IPR001164 (SMART); IPR001164 (PFAM); PTHR23180:SF242 (PANTHER); PTHR23180 (PANTHER); PTHR23180 (PANTHER); IPR001164 (PROSITE_PROFILES); SSF57863 (SUPERFAMILY)
ta_iwgsc_7bs_v1_3162195	Traes_7BS_8CB26FEE0	LRR receptor-like serine threonine- kinase MEE39	1.6e-41	0.708	F:ion binding; P:cellular protein modification process; C:cellular_component; F:kinase activity	-	PTHR27001 (PANTHER); PTHR27001:SF12 (PANTHER); PTHR27001:SF12 (PANTHER)
ta_iwgsc_7bs_v1_3166795	Traes_7BS_984D5C4A3	L-ascorbate peroxidase	2.1e-22	0.982	F:oxidoreductase activity; P:catabolic process; P:anatomical structure development; C:cytosol; P:developmental maturation; P:cell wall organization or biogenesis; P:response to stress; P:reproduction; F:hydrolase activity, acting on glycosyl bonds	EC:3.2.1.14; EC:1.11.1.7	IPR002016 (PFAM); G3DSA:1.10.420.10 (GENE3D); IPR010255 (SUPERFAMILY)
ta_iwgsc_7bs_v1_3119279	Traes_7BS_9D86AA119	60S ribosomal L7a	4.1e-47	0.628	C:intracellular ribonucleoprotein complex; P:ribosome biogenesis; C:ribosome	-	IPR001921 (PRINTS); IPR029064 (G3DSA:3.30.1330.GENE3D); PTHR23105:SF41 (PANTHER); PTHR23105 (PANTHER)
ta_iwgsc_7bs_v1_3071005	Traes_7BS_D44BF9961	hypothetical protein TRIUR3_19571	5e-175	0.932	C:cytoplasm	-	IPR019378 (PFAM); PTHR31741 (PANTHER); PTHR31741:SF2 (PANTHER)
ta_iwgsc_7bs_v1_3110484	Traes_7BS_EB885CA17	Sulfite oxidase	1.2e-41	0.486	P:chlorophyll metabolic process; C:peroxisome; P:sulfur compound metabolic process; F:oxidoreductase activity; F:sulfite oxidase activity; F:molybdenum ion binding; C:mitochondrion; P:oxidation-reduction process; P:response to sulfur dioxide; P:nitrate assimilation	-	IPR000572 (G3DSA:3.90.420.GENE3D); PTHR19372:SF8 (PANTHER); PTHR19372 (PANTHER); IPR000572 (SUPERFAMILY)
ta_iwgsc_7bs_v1_3138884	Traes_7BS_2CAF57700	retinoblastoma-related 1	0	0.84	C:nucleus; P:cellular nitrogen compound metabolic process; P:biosynthetic process; P:cell cycle	-	IPR002720 (SMART); IPR013763 (G3DSA:1.10.472.GENE3D); IPR002720 (PFAM); IPR028309 (PANTHER); IPR015652 (PTHR13742:PANTHER); IPR013763 (SUPERFAMILY)
ta_iwgsc_7bs_v1_3131540	Traes_7BS_C57477AA3	Uridine kinase chloroplastic	2.8e-50	0.96	P:small molecule metabolic process; F:ion binding; C:cytosol; P:cellular nitrogen compound metabolic process; P:biosynthetic process; F:kinase activity; C:plastid	EC:2.7.1.48	no IPS match
ta_iwgsc_7bs_v1_3113242	Traes_7BS_F209296D4	hypothetical protein F775_32194	4.9e-05	1	C:cell wall; P:anatomical structure development; C:endoplasmic reticulum; F:lipid binding; P:transport; C:plasma membrane; P:response to stress	-	no IPS match
ta_iwgsc_7bs_v1_3118415	Traes_7BS_13A10F9A4	Transcription factor bHLH82	2.9e-137	0.762	F:molecular_function	-	no IPS match
ta_iwgsc_7bs_v1_3115555	Traes_7BS_4EDEC2980	predicted protein	0	0.744		-	PTHR13199 (PANTHER); PTHR13199:SF15 (PANTHER)
ta_iwgsc_7bs_v1_3164039	Traes_7BS_3F1DBF445	probable S-acyltransferase 7	9.1e-63	0.884	P:biological_process; F:transferase activity, transferring acyl groups; F:ion binding; C:cellular_component	EC:2.3.1.225; EC:2.3.1	IPR001594 (PFAM); PTHR22883:SF60 (PANTHER); PTHR22883 (PANTHER); IPR001594 (PROSITE_PROFILES)
ta_iwgsc_7bs_v1_3133559	Traes_7BS_FD25753C1	Pumilio 5	0	0.82	F:RNA binding	-	IPR012940 (PFAM); PTHR12537:SF74 (PANTHER); PTHR12537 (PANTHER)
ta_iwgsc_7bs_v1_3165110	Traes_7BS_28C71C793	GDT1 4	3.1e-13	1	C:cytoplasmic, membrane-bounded vesicle	-	no IPS match
ta_iwgsc_7bs_v1_3028395	Traes_7BS_361CD28ED	solute carrier family 35 member F1-like	1.1e-15	0.646	C:membrane; C:integral component of membrane; P:transport; F:molecular_function	-	no IPS match
ta_iwgsc_7bs_v1_3032680	Traes_7BS_21452C8B9	methyltransferase 13	1.1e-174	0.92	P:transport	-	IPR029063 (G3DSA:3.40.50.GENE3D); PTHR12176 (PANTHER); PTHR12176 (PANTHER); PTHR12176:SF21 (PANTHER); PTHR12176:SF21 (PANTHER); IPR029063 (SUPERFAMILY)
ta_iwgsc_7bs_v1_3152426	Traes_7BS_7002D209B	Chaperone dnaJ 10	4.3e-83	0.68		-	IPR026894 (PFAM)
ta_iwgsc_7bs_v1_3065641	Traes_7BS_B415C3CF2	probable S-acyltransferase 6	4.7e-90	0.784	P:biological_process; F:transferase activity, transferring acyl groups; F:ion binding; C:cellular_component	EC:2.3.1.225; EC:2.3.1	IPR001594 (PFAM); PTHR22883:SF58 (PANTHER); PTHR22883 (PANTHER); IPR001594 (PROSITE_PROFILES)
ta_iwgsc_7bs_v1_3146289	Traes_7BS_63073AAEB	-	-	-		-	no IPS match
ta_iwgsc_7bs_v1_3097588	Traes_7BS_F4CFCDF52	MADS-box transcription factor 5	1.7e-33	0.906	C:nucleus; F:DNA binding; F:nucleic acid binding transcription factor activity; P:cellular nitrogen compound metabolic process; P:biosynthetic process	-	IPR002100 (PRINTS); IPR002100 (SMART); IPR002100 (PFAM); PTHR11945 (PANTHER); PTHR11945:SF206 (PANTHER); IPR002100 (PROSITE_PROFILES); IPR002100 (SUPERFAMILY)
ta_iwgsc_7bs_v1_3165801	Traes_7BS_C655E6C9B	zinc finger CONSTANS-LIKE 14-like	6.6e-21	0.632	F:zinc ion binding; C:intracellular	-	no IPS match
ta_iwgsc_7bs_v1_3066596	Traes_7BS_586D1E6FD	RL172_HORVU ame: Full=60S ribosomal L17-2	7.6e-47	0.968	F:structural constituent of ribosome; P:homeostatic process; C:ribosome; P:translation	-	IPR001063 (G3DSA:3.90.470.GENE3D); IPR005721 (TIGRFAM); IPR001063 (PFAM); IPR005721 (PANTHER); IPR001063 (SUPERFAMILY)
ta_iwgsc_7bs_v1_3159100	Traes_7BS_BFA4F9A4A	Transcription factor bHLH137	2.1e-54	0.554	F:protein dimerization activity	-	no IPS match
ta_iwgsc_7bs_v1_797656	Traes_7BS_625C86A8F	hypothetical protein F775_29111	2.6e-85	0.916	F:oxidoreductase activity; C:plastid	-	no IPS match
ta_iwgsc_7bs_v1_3110774	Traes_7BS_415306378	NUCLEAR FUSION DEFECTIVE 4-like	9.4e-174	0.956	C:cellular_component	-	IPR010658 (PFAM); PTHR21576:SF44 (PANTHER); PTHR21576 (PANTHER); IPR020846 (SUPERFAMILY)
ta_iwgsc_7bs_v1_3085460	Traes_7BS_510C9B222	-	-	-		-	IPR007042 (PFAM); PTHR13165:SF2 (PANTHER); PTHR13165 (PANTHER)
ta_iwgsc_7bs_v1_3168152	Traes_7BS_65560176F	multiple organellar RNA editing factor chloroplastic mitochondrial	2.1e-44	0.822		-	no IPS match
ta_iwgsc_7bs_v1_3140597	Traes_7BS_C79245D7D	signal recognition particle receptor subunit beta-like	1.1e-38	0.996	P:signal transduction; F:ion binding; C:intracellular	-	no IPS match
ta_iwgsc_7bs_v1_3082391	Traes_7BS_BD6B8C38C	Pentatricopeptide repeat-containing	0	0.936	C:cellular_component	-	IPR002885 (PFAM); IPR002885 (PFAM); IPR002885 (TIGRFAM); PTHR24015:SF496 (PANTHER); PTHR24015 (PANTHER); IPR002885 (PROSITE_PROFILES)
ta_iwgsc_7bs_v1_3144592	Traes_7BS_4B3521967	hypothetical protein F775_00567	0	0.852		-	IPR006867 (PFAM); IPR006868 (PFAM); PTHR21450:SF3 (PANTHER); PTHR21450 (PANTHER)
ta_iwgsc_7bs_v1_2800742	Traes_7BS_039B2672C	hypothetical protein F775_08965	0	0.932	C:cellular_component	-	PTHR35729 (PANTHER); PTHR35729:SF2 (PANTHER)
ta_iwgsc_7bs_v1_3090501	Traes_7BS_AF2D07B3C	Transmembrane emp24 domain-containing	1.7e-43	0.968	C:cytoplasmic, membrane-bounded vesicle; P:transport	-	no IPS match
ta_iwgsc_7bs_v1_3073806	Traes_7BS_F44A273F8	Auxin response factor 21	0	0.89	C:nucleus; F:DNA binding; P:signal transduction; P:cellular nitrogen compound metabolic process; P:biosynthetic process	-	PTHR31384 (PANTHER); PTHR31384:SF18 (PANTHER); PTHR31384 (PANTHER); PTHR31384:SF18 (PANTHER)
ta_iwgsc_7bs_v1_3164754	Traes_7BS_AF44F1D7D	-	-	-		-	PTHR27001 (PANTHER); PTHR27001:SF115 (PANTHER)
ta_iwgsc_7bs_v1_3079010	Traes_7BS_BC0866ABB	Glutamate-1-semialdehyde 2,1- chloroplastic	0	0.984	P:cofactor metabolic process; F:ion binding; P:cellular nitrogen compound metabolic process; P:biosynthetic process; C:plastid; F:isomerase activity	EC:5.4.3.8	IPR015421 (G3DSA:3.40.640.GENE3D); IPR015422 (G3DSA:3.90.1150.GENE3D); IPR005814 (PFAM); IPR005814 (PANTHER); PTHR11986:SF84 (PANTHER); IPR004639 (HAMAP); IPR015424 (SUPERFAMILY)
ta_iwgsc_7bs_v1_3098304	Traes_7BS_BBEC6DD9A	hypothetical protein BRADI_3g40560	3.3e-59	0.576	C:membrane; C:integral component of membrane	-	no IPS match
ta_iwgsc_7bs_v1_3164314	Traes_7BS_959880F33	-	-	-		-	PTHR21567 (PANTHER)
ta_iwgsc_7bs_v1_3065836	Traes_7BS_D69132E8F1	-	-	-		-	IPR004853 (PFAM); PTHR11132 (PANTHER); PTHR11132:SF85 (PANTHER)
ta_iwgsc_7bs_v1_3163681	Traes_7BS_BAB63DC3B	-	-	-		-	IPR001394 (PFAM); PTHR24006 (PANTHER); PTHR24006:SF437 (PANTHER); IPR028889 (PROSITE_PROFILES); SSF54001 (SUPERFAMILY)
ta_iwgsc_7bs_v1_3067492	Traes_7BS_C80D337FD	ankyrin repeat and SAM domain-containing 6	8.8e-41	0.744		-	no IPS match
ta_iwgsc_7bs_v1_3091539	Traes_7BS_DAEC45679	Isoamylase chloroplastic	3.5e-67	0.84	P:small molecule metabolic process; P:carbohydrate metabolic process; P:generation of precursor metabolites and energy; P:sulfur compound metabolic process; F:ion binding; C:protein complex; P:biosynthetic process; C:plastid; F:hydrolase activity, acting on glycosyl bonds	EC:3.2.1.68	no IPS match
ta_iwgsc_7bs_v1_3012251	Traes_7BS_69593C2A4	Glycyl-tRNA synthetase mitochondrial	6.8e-110	0.818	C:cytoplasm; F:ion binding; P:tRNA metabolic process; P:cellular amino acid metabolic process; F:ligase activity; P:translation	EC:6.1.1.14; EC:6.1.1	G3DSA:3.30.930.10 (GENE3D); IPR027031 (PANTHER); PTHR10745:SF6 (PANTHER); SSF55681 (SUPERFAMILY)
ta_iwgsc_7bs_v1_3070832	Traes_7BS_15CDC8B2A	cation cation antiporter	3.7e-31	0.584	C:membrane; C:integral component of membrane	-	no IPS match
ta_iwgsc_7bs_v1_3156641	Traes_7BS_1542EA53A	-	-	-		-	no IPS match
ta_iwgsc_7bs_v1_3137233	Traes_7BS_D8A3A6004	Transcription factor bHLH78	1.9e-49	0.602	C:nucleus; F:protein dimerization activity	-	PTHR12565:SF169 (PANTHER); PTHR12565 (PANTHER)
ta_iwgsc_7bs_v1_3098026	Traes_7BS_5184174A9	predicted protein	2.6e-69	0.898		-	no IPS match
ta_iwgsc_7bs_v1_3096175	Traes_7BS_D15392256	serine threonine- kinase RIO1-like isoform X1	1.3e-45	0.62	F:molecular_function	-	no IPS match
ta_iwgsc_7bs_v1_3157838	Traes_7BS_692011F75	probable S-acyltransferase 7	5.7e-100	0.908	P:biological_process; F:transferase activity, transferring acyl groups; F:ion binding; C:cellular_component	EC:2.3.1.225; EC:2.3.1	PTHR22883:SF60 (PANTHER); PTHR22883 (PANTHER)
ta_iwgsc_7bs_v1_3098262	Traes_7BS_031887B1B	60S ribosomal L32-1	5.4e-33	0.996	F:structural constituent of ribosome; C:cytosol; C:ribosome; P:translation	-	IPR001515 (PRODOM); IPR001515 (SUPERFAMILY)
ta_iwgsc_7bs_v1_3165110	Traes_7BS_211E547E1	Transmembrane 165	6.4e-09	0.96	P:small molecule metabolic process; P:carbohydrate metabolic process; P:catabolic process; C:Golgi apparatus; C:cytoplasmic, membrane-bounded vesicle; P:biosynthetic process	-	no IPS match
ta_iwgsc_7bs_v1_3165801	Traes_7BS_FC380AD7D	Zinc finger CONSTANS-LIKE 15	1e-46	0.942	F:ion binding; C:intracellular	-	PTHR31717:SF3 (PANTHER); PTHR31717 (PANTHER)
ta_iwgsc_7bs_v1_3073417	Traes_7BS_797989906	RNA pseudourine synthase mitochondrial	3.2e-21	1	F:RNA binding; P:cellular nitrogen compound metabolic process; F:isomerase activity	EC:5.4.99.12	no IPS match
ta_iwgsc_7bs_v1_3000324	Traes_7BS_FD31F2A2E	pentatricopeptide repeat-containing mitochondrial	5e-26	0.968	C:cytoplasmic, membrane-bounded vesicle	-	PTHR24015:SF503 (PANTHER); PTHR24015 (PANTHER)
ta_iwgsc_7bs_v1_3107782	Traes_7BS_6A74B7E2B	auxin efflux carrier component 4	8.3e-21	0.962	F:transmembrane transporter activity; P:signal transduction; P:homeostatic process; C:mitochondrion; C:endoplasmic reticulum; C:plasma membrane	-	IPR004776 (PFAM); PTHR31752 (PANTHER); PTHR31752:SF11 (PANTHER)
ta_iwgsc_7bs_v1_2940789	Traes_7BS_874410A69	[ -PII] uridylyltransferase	5.6e-18	1	P:biological_process; F:nucleotidyltransferase activity; F:ion binding	-	PTHR31096 (PANTHER); PTHR31096:SF15 (PANTHER)
ta_iwgsc_7bs_v1_3162797	Traes_7BS_1C69B27F0	Ras-related RABA5c	2.3e-45	0.996	P:nucleocytoplasmic transport; P:signal transduction; F:GTPase activity; F:ion binding; C:intracellular	EC:3.6.1; EC:3.6.1.15	SM00175 (SMART); IPR001806 (PFAM); IPR027417 (G3DSA:3.40.50.GENE3D); PTHR24073:SF394 (PANTHER); PTHR24073 (PANTHER); PS51419 (PROSITE_PROFILES); IPR027417 (SUPERFAMILY)
ta_iwgsc_7bs_v1_3094236	Traes_7BS_65F72432A	hypothetical protein F775_07526	0	0.86	P:embryo development; C:nucleus; F:DNA binding; F:ion binding; F:transcription factor binding; P:cellular nitrogen compound metabolic process; P:biosynthetic process; P:reproduction; F:enzyme binding	-	IPR000812 (PANTHER); PTHR11618:SF23 (PANTHER); PTHR11618:SF23 (PANTHER)
ta_iwgsc_7bs_v1_3102485	Traes_7BS_DAF8806A2	hypothetical protein F775_14739	1.5e-46	0.944	C:mitochondrion; C:cytoplasmic, membrane-bounded vesicle	-	IPR005069 (PFAM)
ta_iwgsc_7bs_v1_3165877	Traes_7BS_FF9F03B12	Peroxidase 55	4.4e-26	0.97	F:oxidoreductase activity; P:catabolic process; F:ion binding; C:extracellular region; P:response to stress	EC:1.11.1.7	G3DSA:1.10.520.10 (GENE3D); PTHR31517:SF7 (PANTHER); PTHR31517 (PANTHER); IPR002016 (PROSITE_PROFILES); IPR010255 (SUPERFAMILY)
ta_iwgsc_7bs_v1_3129773	Traes_7BS_67ACAF7F4	Ubiquitin thioesterase otubain	2.8e-50	0.948	F:ubiquitin-like protein binding; C:nucleus; P:cellular protein modification process; F:peptidase activity	EC:3.4; EC:3.4.19.12	no IPS match
ta_iwgsc_7bs_v1_3038589	Traes_7BS_81DFBE52B	hypothetical protein F775_15877	0	0.892	F:DNA binding; C:mitochondrion; P:cellular nitrogen compound metabolic process; P:biosynthetic process; C:plastid	-	IPR003690 (SMART); IPR003690 (PFAM); PTHR13068:SF7 (PANTHER); PTHR13068 (PANTHER)
ta_iwgsc_7bs_v1_3110914	196-457	-	-	-		-	no IPS match
ta_iwgsc_7bs_v1_850270	807-1220	probable mitochondrial adenine nucleotide transporter BTL1	9.5e-61	0.952	P:transmembrane transport; F:structural constituent of ribosome; C:cellular_component; P:translation	-	IPR018108 (PFAM); IPR023395 (G3DSA:1.50.40.GENE3D); PTHR24089 (PANTHER); PTHR24089 (PANTHER); PTHR24089:SF359 (PANTHER); PTHR24089:SF359 (PANTHER); IPR018108 (PROSITE_PROFILES); IPR023395 (SUPERFAMILY)
ta_iwgsc_7bs_v1_3100845	1190-1356	hypothetical protein F775_17139	7.9e-26	0.904		-	no IPS match
ta_iwgsc_7bs_v1_3035032	4425-4616	probable glucan endo-1,3-beta-glucosidase A6	2.3e-33	0.872	P:carbohydrate metabolic process; C:plasma membrane; F:hydrolase activity, acting on glycosyl bonds	-	IPR012946 (SMART); IPR012946 (PFAM); PTHR32227:SF117 (PANTHER); PTHR32227 (PANTHER)
ta_iwgsc_7bs_v1_3151016	436-2396	zinc finger CCCH domain-containing 13	0	0.696		-	no IPS match
ta_iwgsc_7bs_v1_3092399	3229-3969	hypothetical protein F775_26829	1.6e-56	0.78	F:RNA binding	-	no IPS match
ta_iwgsc_7bs_v1_3135298	2266-2422	Agamous-like MADS-box AGL9 isogeny	7.8e-28	0.976	C:nucleus; F:DNA binding; P:cellular nitrogen compound metabolic process; P:biosynthetic process	-	IPR002100 (SMART); IPR002100 (PFAM); PTHR11945:SF194 (PANTHER); PTHR11945 (PANTHER); IPR002100 (PROSITE_PROFILES); IPR002100 (SUPERFAMILY)
ta_iwgsc_7bs_v1_3121863	1712-2070	Nuclear transport factor 2	1.1e-13	0.924	C:cytoplasm; P:transport	-	no IPS match
ta_iwgsc_7bs_v1_3135063	3045-3786	disease resistance RGA1	8.4e-118	0.894	F:ion binding	-	IPR027417 (G3DSA:3.40.50.GENE3D); IPR002182 (PFAM); PTHR23155:SF613 (PANTHER); PTHR23155 (PANTHER); IPR027417 (SUPERFAMILY)
ta_iwgsc_7bs_v1_3162204	5557-6183	disease resistance RGA1	1.4e-108	0.854	F:ion binding	-	IPR002182 (PFAM); PTHR23155:SF613 (PANTHER); PTHR23155 (PANTHER); IPR027417 (SUPERFAMILY)
ta_iwgsc_7bs_v1_2084886	1-168	UPF0481 At3g47200-like	3.5e-15	0.964	C:cytoplasm; F:ion binding; P:tRNA metabolic process; P:cellular amino acid metabolic process; F:ligase activity; P:translation	EC:6.1.1.14; EC:6.1.1	no IPS match
ta_iwgsc_7bs_v1_3133660	1803-2659	Disease resistance RPM1	4.4e-141	0.844	F:ion binding; C:cellular_component	-	IPR002182 (PFAM); IPR032675 (G3DSA:3.80.10.GENE3D); PTHR23155:SF529 (PANTHER); PTHR23155 (PANTHER); SSF52047 (SUPERFAMILY); IPR027417 (SUPERFAMILY)
